# Supplementary material for: Patterns of Circulating Cytokines and Vascular Markers’ Response in the Presence of COVID-19 in Kidney Transplant Recipients Compared with Non-Transplanted Patients
Source: Viruses. 2023 Oct 28;15(11):2166. doi: 10.3390/v15112166 (PMC10675241; doi:10.3390/v15112166)
Supplement: Supplementary file 1 [file viruses-15-02166-s001.zip]

Archive with 4 entries (4 files):
- Supplementary material 1.xlsx
- Supplementary material 2.xlsx
- Supplementary material 3.xlsx
- Supplementary method 1.pdf
