# Supplementary material for: Patterns of Circulating Cytokines and Vascular Markers’ Response in the Presence of COVID-19 in Kidney Transplant Recipients Compared with Non-Transplanted Patients
Source: Viruses. 2023 Oct 28;15(11):2166. doi: 10.3390/v15112166 (PMC10675241; doi:10.3390/v15112166)
Supplement: Supplementary file 1 [file viruses-15-02166-s001.zip › Supplementary material 1.xlsx]

## Sheet: A
Baseline characteristics of kidney transplant recipients
ID	Groups	Age	Sex	Time after transplantation (months)	Maintenance immunosuppressive therapy	Donor
804	KTR´s with COVID-19	59	M	202	azathioprine + prednisone	living-donor
809	KTR´s with COVID-19	58	F	154	tacrolimus + mycophenolate + prednisone	deceased donor
815	KTR´s with COVID-19	63	M	83	tacrolimus + mycophenolate + prednisone	deceased donor
814	KTR´s with COVID-19	58	M	12	tacrolimus + mycophenolate + prednisone	deceased donor
821	KTR´s with COVID-19	70	F	8	tacrolimus + mycophenolate + prednisone	deceased donor
824	KTR´s with COVID-19	67	F	119	tacrolimus + mycophenolate + prednisone	deceased donor
825	KTR´s with COVID-19	48	M	203	cyclosporin + mycophenolate + prednisone	deceased donor
826	KTR´s with COVID-19	58	M	287	mycophenolate + prednisone	NA
829	KTR´s with COVID-19	52	F	107	tacrolimus + mycophenolate + prednisone	deceased donor
830	KTR´s with COVID-19	50	F	24	tacrolimus + mycophenolate + prednisone	living-donor
833	KTR´s with COVID-19	67	M	143	tacrolimus + mycophenolate + prednisone	living-donor
834	KTR´s with COVID-19	58	F	240	cyclosporin + azathioprine + prednisone	living-donor
835	KTR´s with COVID-19	49	F	84	tacrolimus + mycophenolate + prednisone	deceased donor
838	KTR´s with COVID-19	47	M	8	tacrolimus + mycophenolate + prednisone	NA
841	KTR´s with COVID-19	27	M	12	tacrolimus + mycophenolate + prednisone	deceased donor
843	KTR´s with COVID-19	42	M	14	tacrolimus + mycophenolate + prednisone	deceased donor
844	KTR´s with COVID-19	50	M	1	tacrolimus + azathioprine+ prednisone	NA
861	KTR´s with COVID-19	59	M	133	tacrolimus + mycophenolate + prednisone	NA
864	KTR´s with COVID-19	37	F	10	tacrolimus + mycophenolate + prednisone	deceased donor
866	KTR´s with COVID-19	65	M	110	tacrolimus + mycophenolate + prednisone	living-donor
1	KTR Control	58	M	171	cyclosporin + azathioprine + prednisone	living donnor
2	KTR Control	46	M	2	tacrolimus + mycophenolate + prednisone	deceased donor
3	KTR Control	63	M	27	tacrolimus + mycophenolate + prednisone	deceased donor
4	KTR Control	58	F	119	Tacrolimus + Everolimus + prednisona	deceased donor
5	KTR Control	45	M	46	Tacrolimus + Sirolimus + prednisone	deceased donor
6	KTR Control	59	M	258	cyclosporin + azathioprine + prednisone	living-donor
7	KTR Control	61	M	4	tacrolimus + azathioprine+ prednisone	deceased donor
8	KTR Control	58	F	302	cyclosporin + mycophenolate + prednisone	deceased donor
9	KTR Control	49	F	0	tacrolimus + mycophenolate + prednisone	deceased donor
10	KTR Control	54	F	253	cyclosporin + mycophenolate + prednisone	living-donor
