# Supplementary material for: Patterns of Circulating Cytokines and Vascular Markers’ Response in the Presence of COVID-19 in Kidney Transplant Recipients Compared with Non-Transplanted Patients
Source: Viruses. 2023 Oct 28;15(11):2166. doi: 10.3390/v15112166 (PMC10675241; doi:10.3390/v15112166)
Supplement: Supplementary file 1 [file viruses-15-02166-s001.zip › Supplementary material 2.xlsx]

## Sheet: Guidance
Sheet tab	Description
A	Comparison of plasma markers collected on day 0 (D0)
B	Comparison of plasma markers collected on day 3 (D3)
C	Comparison of plasma markers collected on day 7 (D7)
D	Comparison of plasma markers collected 33 days after hospital discharge (CS30)

## Sheet: A
D0
	Healthy controls, N = 19	KTRs Controls, N = 10	D0 non-KTRs, N = 47	D0 KTRs, N = 20	p-valeu	Pairwise comparison
ADAMTS-13	703.6 (621.8, 781.4)	551.9 (513.5, 620.4)	737.0 (619.5, 895.0)	729.7 (641.1, 786.9)	ns	ns
GDF-15	0.5 (0.4, 0.5)	1.4 (1.0, 3.0)	1.7 (1.3, 2.6)	2.7 (2.1, 4.9)	9.77e-11	A, B, C
Myoglobin	35.5 (26.3, 45.9)	52.9 (39.8, 100.2)	43.5 (31.0, 94.1)	78.2 (44.4, 182.9)	0.0177	C
sICAM-1	39.7 (31.4, 51.1)	48.0 (44.9, 88.4)	79.8 (45.9, 146.4)	89.4 (66.4, 168.9)	7.34e-05	B, C
MPO	10.9 (9.6, 12.1)	12.9 (10.9, 19.8)	86.6 (63.9, 132.1)	91.3 (64.8, 116.0)	5.08e-13	B, C, D, E
P-selectin	36.2 (28.6, 39.7)	68.6 (51.7, 84.7)	112.7 (78.9, 179.0)	86.4 (52.7, 101.3)	5.9e-08	B,C
NGAL	35.9 (31.8, 44.5)	52.2 (38.2, 88.9)	49.9 (40.1, 86.8)	101.8 (64.5, 170.8)	1.3e-05	B,C
sVCAM-1	684.3 (574.7, 924.9)	832.4 (664.8, 867.6)	1,894.4 (1,058.3, 3,440.9)	2,845.1 (1,614.1, 4,671.0)	1.16e-07	B, C, D, E
SAA	1,453.2 (1,248.2, 2,502.1)	1,745.4 (1,446.1, 1,959.0)	2,633.6 (2,010.3, 4,169.9)	2,846.2 (2,209.2, 4,414.8)	4.36e-06	B, C, E
IL-6	1.3 (0.6, 3.5)	5.3 (3.4, 7.9)	52.2 (25.1, 123.3)	90.7 (37.0, 181.3)	5e-12	B, C, D, E
IL-8	4.0 (3.4, 5.0)	9.6 (4.7, 10.7)	28.3 (14.4, 42.6)	30.2 (17.2, 39.5)	7.76e-11	B, C, D, E
IL-9	2.4 (0.3, 4.9)	0.0 (0.0, 0.0)	1.7 (0.0, 3.0)	2.9 (1.3, 4.1)	0.000239	A, D, E
IL-10	0.0 (0.0, 0.9)	1.8 (1.0, 2.1)	8.3 (3.6, 13.2)	7.3 (5.0, 12.0)	8.65e-11	B, C, D, E
G-CSF	16.7 (13.0, 19.9)	13.4 (9.0, 15.8)	23.1 (15.3, 32.5)	20.7 (8.4, 26.3)	0.00341	D
IFN-α	0.0 (0.0, 0.0)	0.8 (0.0, 2.2)	1.6 (0.0, 5.0)	7.8 (3.2, 19.6)	5.57e-07	B, C, E, F
IFN-γ	0.0 (0.0, 1.1)	1.4 (0.5, 2.1)	2.8 (0.0, 7.1)	3.3 (1.1, 6.8)	0.00357	B, C
TNF-α	2.7 (1.1, 3.9)	0.0 (0.0, 0.0)	1.3 (0.0, 3.6)	1.1 (0.0, 3.8)	0.00802	A, D
A	HCs vs KTRs Controls
B	HCs vs D0 non-KTRs
C	HCs vs D0 KTRs
D	KTRs Controls vs D0 non-KTRs
E	KTRs Controls vs D0 KTRs
F	D0 non-KTRs vs D0 KTRs
ns	not significant

## Sheet: B
D3
	Healthy controls, N = 19	KTRs Controls, N = 10	D3 non-KTRs, N = 34	D3 KTRs, N = 16	p-valeu	Pairwise comparison
ADAMTS-13	703.6 (621.8, 781.4)	551.9 (513.5, 620.4)	610.9 (486.1, 698.7)	503.0 (475.7, 560.7)	0.000296	C
GDF-15	0.5 (0.4, 0.5)	1.4 (1.0, 3.0)	1.6 (1.0, 2.7)	2.8 (2.1, 7.3)	1.16e-09	A, B, C
Myoglobin	35.5 (26.3, 45.9)	52.9 (39.8, 100.2)	29.6 (20.8, 41.3)	62.9 (37.6, 132.6)	0.0126	F
sICAM-1	39.7 (31.4, 51.1)	48.0 (44.9, 88.4)	47.7 (36.4, 120.6)	90.0 (49.7, 155.2)	0.00872	C
MPO	10.9 (9.6, 12.1)	12.9 (10.9, 19.8)	58.8 (43.5, 91.2)	78.4 (42.5, 101.0)	1.12e-11	B, C, D, E
P-selectin	36.2 (28.6, 39.7)	68.6 (51.7, 84.7)	157.9 (86.9, 257.9)	92.0 (70.6, 155.8)	4.22e-08	A, B
NGAL	35.9 (31.8, 44.5)	52.2 (38.2, 88.9)	39.5 (26.7, 47.6)	58.0 (43.7, 121.5)	0.00295	C, F
sVCAM-1	684.3 (574.7, 924.9)	832.4 (664.8, 867.6)	791.9 (528.1, 1,461.0)	1,002.3 (715.0, 1,565.8)	ns	ns
SAA	1,453.2 (1,248.2, 2,502.1)	1,745.4 (1,446.1, 1,959.0)	1,916.0 (1,528.5, 3,233.1)	2,087.9 (1,605.7, 2,767.9)	ns	ns
IL-6	1.3 (0.6, 3.5)	5.3 (3.4, 7.9)	27.4 (8.6, 81.9)	29.1 (17.2, 141.2)	2.85e-08	B, C, E
IL-8	4.0 (3.4, 5.0)	9.6 (4.7, 10.7)	20.4 (11.1, 40.8)	21.9 (13.9, 47.0)	8.39e-09	B, C, D, E
IL-9	2.4 (0.3, 4.9)	0.0 (0.0, 0.0)	0.2 (0.0, 2.7)	1.6 (0.0, 5.0)	0.00144	A, E
IL-10	0.0 (0.0, 0.9)	1.8 (1.0, 2.1)	3.7 (1.6, 6.7)	7.5 (5.6, 12.8)	4.49e-07	B, C, E
G-CSF	16.7 (13.0, 19.9)	13.4 (9.0, 15.8)	19.3 (13.5, 25.9)	16.4 (11.2, 26.4)	ns	ns
IFN-α	0.0 (0.0, 0.0)	0.8 (0.0, 2.2)	0.0 (0.0, 1.4)	4.0 (0.0, 8.6)	0.00084	C
IFN-γ	0.0 (0.0, 1.1)	1.4 (0.5, 2.1)	0.9 (0.0, 2.8)	1.5 (0.0, 3.1)	ns	ns
TNF-α	2.7 (1.1, 3.9)	0.0 (0.0, 0.0)	0.7 (0.0, 2.6)	2.3 (0.8, 4.3)	0.00217	A, E
A	HCs vs KTRs Controls
B	HCs vs D0 non-KTRs
C	HCs vs D0 KTRs
D	KTRs Controls vs D0 non-KTRs
E	KTRs Controls vs D0 KTRs
F	D0 non-KTRs vs D0 KTRs
ns	not significant

## Sheet: C
D7
	Healthy controls, N = 19	KTRs Controls, N = 10	D7 non-KTRs, N = 21	D7 KTRs, N = 15	p-valeu	Pairwise comparison
ADAMTS-13	703.6 (621.8, 781.4)	551.9 (513.5, 620.4)	503.3 (436.2, 663.7)	480.8 (426.2, 545.5)	0.000112	B, C
GDF-15	0.5 (0.4, 0.5)	1.4 (1.0, 3.0)	1.8 (1.3, 2.4)	2.6 (2.0, 8.8)	4.39e-09	A, B, C
Myoglobin	35.5 (26.3, 45.9)	52.9 (39.8, 100.2)	44.7 (21.3, 83.8)	113.4 (29.0, 172.4)	ns	ns
sICAM-1	39.7 (31.4, 51.1)	48.0 (44.9, 88.4)	59.9 (45.8, 109.2)	69.3 (49.5, 141.9)	0.00234	B, C
MPO	10.9 (9.6, 12.1)	12.9 (10.9, 19.8)	45.7 (35.1, 59.8)	78.7 (63.4, 103.3)	1.22e-10	B, C, D, E
P-selectin	36.2 (28.6, 39.7)	68.6 (51.7, 84.7)	102.9 (88.0, 147.1)	80.2 (68.3, 97.0)	6.51e-07	B, C
NGAL	35.9 (31.8, 44.5)	52.2 (38.2, 88.9)	43.4 (36.2, 79.8)	75.0 (50.3, 120.7)	0.000721	C
sVCAM-1	684.3 (574.7, 924.9)	832.4 (664.8, 867.6)	655.8 (514.2, 814.4)	853.0 (629.6, 2,512.8)	ns	ns
SAA	1,453.2 (1,248.2, 2,502.1)	1,745.4 (1,446.1, 1,959.0)	2,437.7 (1,743.4, 3,048.7)	2,437.7 (1,678.7, 3,152.9)	0.0064	B
IL-6	1.3 (0.6, 3.5)	5.3 (3.4, 7.9)	19.4 (9.9, 39.4)	46.5 (10.4, 138.2)	3.92e-08	B, C, E
IL-8	4.0 (3.4, 5.0)	9.6 (4.7, 10.7)	18.6 (11.7, 25.7)	16.9 (11.7, 40.9)	8.54e-08	B, C
IL-9	2.4 (0.3, 4.9)	0.0 (0.0, 0.0)	0.0 (0.0, 2.4)	0.5 (0.0, 1.7)	0.00105	A
IL-10	0.0 (0.0, 0.9)	1.8 (1.0, 2.1)	2.4 (1.1, 8.1)	3.6 (2.6, 11.6)	4.22e-05	B, C
G-CSF	16.7 (13.0, 19.9)	13.4 (9.0, 15.8)	15.3 (8.6, 21.0)	14.2 (6.5, 16.1)	ns	ns
IFN-α	0.0 (0.0, 0.0)	0.8 (0.0, 2.2)	0.0 (0.0, 0.7)	0.0 (0.0, 2.4)	0.0142	A, C
IFN-γ	0.0 (0.0, 1.1)	1.4 (0.5, 2.1)	1.2 (0.0, 2.6)	0.1 (0.0, 2.0)	ns	ns
TNF-α	2.7 (1.1, 3.9)	0.0 (0.0, 0.0)	1.4 (0.0, 3.3)	2.0 (0.2, 4.1)	0.00514	A, D, E
A	HCs vs KTRs Controls
B	HCs vs D0 non-KTRs
C	HCs vs D0 KTRs
D	KTRs Controls vs D0 non-KTRs
E	KTRs Controls vs D0 KTRs
F	D0 non-KTRs vs D0 KTRs
ns	not significant

## Sheet: D
CS30
	Healthy controls, N = 19	KTRs Controls, N = 10	CS30 non-KTRs, N = 35	CS30 KTRs, N = 8	p-valeu	Pairwise comparison
ADAMTS-13	703.6 (621.8, 781.4)	551.9 (513.5, 620.4)	673.3 (578.3, 760.6)	677.1 (514.9, 798.4)	ns	ns
GDF-15	0.5 (0.4, 0.5)	1.4 (1.0, 3.0)	0.7 (0.5, 1.6)	1.3 (1.2, 1.9)	7.47e-06	A, B, C
Myoglobin	35.5 (26.3, 45.9)	52.9 (39.8, 100.2)	34.1 (21.4, 46.0)	37.5 (31.5, 50.0)	ns	ns
sICAM-1	39.7 (31.4, 51.1)	48.0 (44.9, 88.4)	54.3 (40.0, 88.3)	46.8 (36.4, 55.6)	0.0292	B
MPO	10.9 (9.6, 12.1)	12.9 (10.9, 19.8)	19.6 (13.3, 25.9)	31.6 (19.5, 39.9)	2.66e-05	B, C
P-selectin	36.2 (28.6, 39.7)	68.6 (51.7, 84.7)	65.0 (46.0, 83.8)	75.1 (50.6, 104.2)	0.0004	A, B, C
NGAL	35.9 (31.8, 44.5)	52.2 (38.2, 88.9)	37.5 (31.0, 53.8)	62.1 (39.7, 95.3)	ns	ns
sVCAM-1	684.3 (574.7, 924.9)	832.4 (664.8, 867.6)	842.6 (586.0, 1,007.8)	879.2 (556.1, 1,098.1)	ns	ns
SAA	1,453.2 (1,248.2, 2,502.1)	1,745.4 (1,446.1, 1,959.0)	2,348.7 (1,683.8, 3,132.3)	1,665.2 (1,476.1, 2,273.8)	ns	ns
IL-6	1.3 (0.6, 3.5)	5.3 (3.4, 7.9)	2.9 (1.1, 4.9)	5.7 (3.0, 9.4)	ns	ns
IL-8	4.0 (3.4, 5.0)	9.6 (4.7, 10.7)	6.7 (3.1, 10.6)	6.7 (6.3, 8.1)	ns	ns
IL-9	2.4 (0.3, 4.9)	0.0 (0.0, 0.0)	0.0 (0.0, 2.7)	2.0 (0.0, 3.5)	0.00162	A
IL-10	0.0 (0.0, 0.9)	1.8 (1.0, 2.1)	0.0 (0.0, 1.4)	2.8 (1.2, 3.9)	0.00246	C
G-CSF	16.7 (13.0, 19.9)	13.4 (9.0, 15.8)	13.0 (9.9, 16.8)	13.1 (10.7, 14.7)	ns	ns
IFN-α	0.0 (0.0, 0.0)	0.8 (0.0, 2.2)	0.0 (0.0, 0.4)	0.0 (0.0, 0.2)	ns	ns
IFN-γ	0.0 (0.0, 1.1)	1.4 (0.5, 2.1)	0.0 (0.0, 0.7)	1.1 (0.7, 1.3)	ns	ns
TNF-α	2.7 (1.1, 3.9)	0.0 (0.0, 0.0)	0.0 (0.0, 2.8)	0.3 (0.0, 0.7)	0.00228	A
A	HCs vs KTRs Controls
B	HCs vs D0 non-KTRs
C	HCs vs D0 KTRs
D	KTRs Controls vs D0 non-KTRs
E	KTRs Controls vs D0 KTRs
F	D0 non-KTRs vs D0 KTRs
ns	not significant
