# Supplementary material for: Patterns of Circulating Cytokines and Vascular Markers’ Response in the Presence of COVID-19 in Kidney Transplant Recipients Compared with Non-Transplanted Patients
Source: Viruses. 2023 Oct 28;15(11):2166. doi: 10.3390/v15112166 (PMC10675241; doi:10.3390/v15112166)
Supplement: Supplementary file 1 [file viruses-15-02166-s001.zip › Supplementary material 3.xlsx]

## Sheet: Guidance
Sheet tab	Description
A	Comparison of plasma markers stratified by severity, day of collection (D0), and KTR status
B	Comparison of plasma markers stratified by severity, day of collection (D3), and KTR status
C	Comparison of plasma markers stratified by severity, day of collection (D7), and KTR status

## Sheet: A
D0 - KTRs					D0 - Non-KTRs
	Critical, N = 10	Non-critical, N = 10	p-valeu			Critical, N = 13	Non-critical, N = 34	p-valeu
ADAMTS-13	704.5 (617.1, 815.4)	734.6 (668.8, 746.2)	0.7394		ADAMTS-13	621.8 (534.7, 954.2)	739.1 (633.2, 829.8)	0.8491
GDF-15	3.1 (2.1, 7.3)	2.6 (2.0, 4.4)	0.496		GDF-15	2.1 (1.6, 5.2)	1.6 (1.2, 2.2)	0.1027
Myoglobin	146.2 (63.6, 230.2)	57.9 (41.5, 103.1)	0.2475		Myoglobin	140.6 (46.8, 286.3)	40.7 (26.8, 52.7)	0.001762
sICAM-1	105.5 (72.4, 344.6)	81.3 (55.8, 147.9)	0.2176		sICAM-1	124.2 (93.4, 177.2)	65.6 (43.9, 123.3)	0.04446
MPO	89.8 (55.9, 107.0)	91.3 (76.6, 126.1)	0.5787		MPO	96.0 (74.1, 154.4)	81.1 (63.7, 129.0)	0.352
P-selectin	89.2 (49.9, 104.2)	83.4 (58.7, 97.3)	0.8534		P-selectin	103.8 (61.2, 128.7)	125.1 (84.7, 193.5)	0.2237
NGAL	133.2 (71.5, 190.8)	101.0 (61.2, 132.6)	0.4813		NGAL	94.6 (54.7, 218.2)	47.3 (36.5, 75.7)	0.01549
sVCAM-1	2,554.8 (1,762.3, 4,219.0)	2,968.9 (1,520.2, 4,765.6)	0.8534		sVCAM-1	2,873.0 (1,831.6, 4,503.3)	1,646.2 (892.4, 3,006.6)	0.01081
SAA	3,296.9 (2,281.9, 4,682.2)	2,510.8 (2,153.6, 4,197.0)	0.6228		SAA	3,240.6 (2,106.0, 3,944.7)	2,576.3 (1,964.3, 4,225.5)	0.9715
IL-6	108.5 (40.1, 332.0)	70.2 (42.3, 119.2)	0.4359		IL-6	112.9 (52.2, 242.3)	45.4 (21.0, 75.9)	0.03011
IL-8	34.2 (27.0, 43.4)	27.8 (15.8, 35.6)	0.4359		IL-8	40.6 (29.8, 43.1)	24.9 (13.7, 39.3)	0.03628
IL-9	3.1 (1.4, 5.2)	2.6 (1.3, 3.9)	0.6495		IL-9	0.7 (0.0, 2.6)	1.7 (0.0, 3.2)	0.5968
IL-10	12.2 (9.2, 14.7)	6.1 (4.8, 6.8)	0.02881		IL-10	11.0 (6.7, 15.6)	5.3 (3.1, 10.5)	0.03137
G-CSF	21.6 (20.2, 27.0)	17.2 (7.6, 22.0)	0.315		G-CSF	24.5 (20.3, 32.1)	20.7 (13.0, 33.3)	0.3771
IFN-α	7.8 (5.4, 41.5)	7.5 (1.7, 16.7)	0.4359		IFN-α	5.2 (0.5, 23.9)	0.6 (0.0, 2.6)	0.03538
IFN-γ	2.7 (1.3, 5.6)	3.7 (0.6, 11.1)	0.6771		IFN-γ	2.6 (0.0, 5.9)	3.2 (0.0, 7.2)	0.6978
TNF-α	0.0 (0.0, 1.6)	3.1 (0.7, 5.4)	0.09313		TNF-α	0.0 (0.0, 3.9)	1.7 (0.0, 3.4)	0.6522

## Sheet: B
D3 - KTRs					D3 - Non-KTRs
	Critical, N = 10	Non-critical, N = 6	p-valeu			Critical, N = 12	Non-critical, N = 22	p-valeu
ADAMTS-13	486.6 (467.1, 549.4)	522.5 (498.3, 553.4)	0.3286		ADAMTS-13	636.3 (451.3, 711.9)	610.9 (510.1, 682.5)	1
GDF-15	5.0 (2.1, 7.6)	2.2 (2.0, 3.5)	0.4801		GDF-15	2.8 (1.8, 4.0)	1.5 (0.9, 1.7)	0.003662
Myoglobin	114.2 (69.8, 170.9)	33.1 (22.7, 48.2)	0.007493		Myoglobin	43.0 (24.7, 204.9)	27.9 (20.3, 35.2)	0.08705
sICAM-1	113.4 (68.8, 169.4)	49.0 (42.2, 69.7)	0.1179		sICAM-1	142.2 (49.1, 178.0)	39.7 (34.1, 55.9)	0.006508
MPO	80.2 (69.0, 121.1)	60.2 (38.9, 85.0)	0.3132		MPO	61.0 (44.6, 86.6)	58.8 (43.5, 90.6)	0.7358
P-selectin	120.2 (54.7, 167.5)	81.4 (74.5, 105.2)	0.8749		P-selectin	113.6 (65.8, 175.1)	210.9 (105.2, 293.7)	0.0369
NGAL	98.2 (56.6, 148.9)	43.2 (42.1, 52.9)	0.05594		NGAL	44.0 (32.2, 97.3)	37.0 (26.0, 44.5)	0.1945
sVCAM-1	1,394.0 (571.6, 1,621.5)	815.4 (733.0, 1,031.0)	0.3132		sVCAM-1	1,504.1 (1,032.3, 2,205.4)	602.6 (481.9, 794.4)	0.001348
SAA	1,785.6 (1,444.2, 2,288.1)	2,603.8 (2,394.7, 3,027.7)	0.2635		SAA	1,955.2 (1,511.9, 3,697.0)	1,916.0 (1,548.4, 2,927.7)	0.9011
IL-6	90.1 (23.2, 312.6)	11.6 (4.6, 79.4)	0.08791		IL-6	74.5 (29.8, 106.1)	11.9 (6.2, 35.2)	0.005832
IL-8	42.4 (21.8, 64.0)	11.6 (10.5, 18.1)	0.007493		IL-8	36.3 (20.5, 51.2)	12.9 (8.5, 28.0)	0.002386
IL-9	1.4 (0.0, 5.5)	1.7 (0.4, 3.3)	0.9556		IL-9	2.2 (0.0, 5.5)	0.0 (0.0, 1.3)	0.07056
IL-10	9.8 (7.5, 14.1)	5.3 (2.0, 6.1)	0.05594		IL-10	7.3 (4.3, 10.9)	2.8 (0.2, 5.2)	0.005152
G-CSF	16.3 (12.4, 24.8)	16.4 (9.9, 26.4)	0.9578		G-CSF	17.8 (12.9, 18.8)	22.3 (14.2, 28.1)	0.09412
IFN-α	4.9 (0.2, 17.3)	3.7 (0.6, 5.8)	0.5448		IFN-α	2.1 (0.0, 11.7)	0.0 (0.0, 1.0)	0.01319
IFN-γ	1.5 (0.0, 2.9)	1.7 (0.3, 3.2)	0.9556		IFN-γ	2.4 (0.0, 4.8)	0.2 (0.0, 2.5)	0.2468
TNF-α	1.7 (0.3, 3.3)	4.0 (2.1, 5.4)	0.2745		TNF-α	1.6 (0.3, 2.7)	0.1 (0.0, 2.3)	0.2624

## Sheet: C
D7 - KTRs					D7 - Non-KTRs
	Critical, N = 9	Non-Critical, N = 6	p-valeu			Critical, N = 10	Non-Critical, N = 11	p-valeu
ADAMTS-13	460.7 (372.3, 532.9)	504.2 (473.4, 550.5)	0.3884		ADAMTS-13	464.5 (426.8, 522.4)	640.9 (485.1, 677.9)	0.1734
GDF-15	7.4 (2.5, 9.5)	2.1 (1.6, 2.5)	0.2238		GDF-15	2.5 (2.0, 3.6)	1.3 (1.0, 1.7)	0.001185
Myoglobin	168.3 (115.8, 304.1)	21.6 (19.1, 32.4)	0.0007992		Myoglobin	78.3 (55.2, 326.4)	21.3 (15.9, 26.9)	0.0011
sICAM-1	89.8 (58.0, 162.5)	57.3 (38.7, 108.3)	0.3884		sICAM-1	99.2 (57.2, 145.2)	47.1 (38.1, 77.4)	0.04857
MPO	96.2 (76.9, 103.9)	56.9 (36.6, 73.5)	0.08791		MPO	55.3 (42.0, 93.6)	40.5 (34.7, 53.0)	0.1734
P-selectin	81.6 (72.0, 109.9)	72.9 (61.0, 81.6)	0.2721		P-selectin	92.8 (88.5, 109.3)	144.4 (76.6, 232.2)	0.223
NGAL	112.4 (67.7, 146.9)	50.3 (44.3, 69.7)	0.03596		NGAL	70.6 (36.9, 130.4)	38.7 (33.2, 50.8)	0.09092
sVCAM-1	2,042.9 (754.6, 3,099.9)	685.0 (613.7, 816.9)	0.1135		sVCAM-1	800.1 (630.8, 1,018.3)	514.2 (421.6, 679.5)	0.01009
SAA	2,310.4 (1,742.2, 3,132.3)	2,535.6 (1,652.6, 3,038.5)	0.9546		SAA	2,698.7 (2,479.6, 3,247.1)	1,931.6 (1,669.4, 2,406.1)	0.1487
IL-6	109.2 (46.5, 169.8)	9.2 (6.5, 14.3)	0.007592		IL-6	30.4 (21.1, 45.9)	9.9 (3.4, 28.1)	0.061
IL-8	39.5 (17.6, 66.3)	9.4 (6.9, 12.4)	0.002797		IL-8	25.2 (19.1, 50.5)	12.2 (11.0, 18.5)	0.0357
IL-9	0.4 (0.0, 1.7)	1.1 (0.2, 1.7)	0.6701		IL-9	2.0 (0.1, 3.7)	0.0 (0.0, 0.8)	0.04384
IL-10	8.9 (3.6, 13.1)	2.6 (1.7, 3.0)	0.04955		IL-10	4.0 (1.9, 10.4)	2.3 (0.5, 5.7)	0.4371
G-CSF	14.8 (10.8, 14.9)	10.1 (4.7, 19.0)	0.5287		G-CSF	12.6 (9.6, 18.6)	18.7 (7.8, 30.1)	0.3867
IFN-α	0.1 (0, 2.4)	0.2 (0, 6.6)	1		IFN-α	0 (0, 5.9)	0 (0, 1.6)	0.9648
IFN-γ	0 (0, 1.6)	1.57 (0, 2.7)	0.3515		IFN-γ	1.6 (0.2, 2.9)	0.3 (0.0, 2.2)	0.542
TNF-α	1.4 (0.0, 2.2)	4.1 (2.2, 4.6)	0.1908		TNF-α	1.4 (0.1, 4.6)	1.4 (0.6, 3.1)	1
